# Supplementary material for: A Simpler Machine Learning Model for Acute Kidney Injury Risk Stratification in Hospitalized Patients
Source: J Clin Med. 2022 Sep 26;11(19):5688. doi: 10.3390/jcm11195688 (PMC9573390; doi:10.3390/jcm11195688)
Supplement: Supplementary file 1 [file jcm-11-05688-s001.zip]

Archive with 1 entries (1 files):
- jcm-1849482-supplementary.pdf
